# Supplementary material for: Kv7 Channels as an Important Contributor to Alcohol-Induced Modulation of Neuronal Excitability in Neonatal Rat Superior Cervical Ganglion
Source: Cells. 2025 Nov 1;14(21):1723. doi: 10.3390/cells14211723 (PMC12609967; doi:10.3390/cells14211723)
Supplement: Supplementary file 1 [file cells-14-01723-s001.zip]

Archive with 1 entries (1 files):
- cells-3939828-supplementary.pdf
